# Supplementary material for: Gene expression relationship between prostate cancer cells of Gleason 3, 4 and normal epithelial cells as revealed by cell type-specific transcriptomes
Source: BMC Cancer. 2009 Dec 18;9:452. doi: 10.1186/1471-2407-9-452 (PMC2809079; doi:10.1186/1471-2407-9-452)
Supplement: Additional file 1 — Differentially expressed genes in cancer. Differentially expressed genes between G3 CD26+ cancer cells and CD26+ luminal cells were identified by HTself. Genes with ≥8-fold difference in expression are listed. Entries in green were previously reported in other public datasets. ESTs are highlighted in tan. Wnt pathway genes are highlighted in yellow. [file 1471-2407-9-452-S1.XLS]

## Sheet: Sheet1
Up-regulated
ID	Probesets	Gene Symbol	Gene Title	log2(fold-change)
AW080339	1568768_s_at	BRE	Brain and reproductive organ-expressed (TNFRSF1A modulator)	6.13
AA236463	229656_s_at	FLJ42562	similar to echinoderm microtubule associated protein like 5	5.92
R55784	242488_at	---	CDNA FLJ38396 fis, clone FEBRA2007957	5.66
NM_002426	204580_at	MMP12	matrix metallopeptidase 12 (macrophage elastase)	5.61
NM_144633	1552742_at	KCNH8	potassium voltage-gated channel, subfamily H (eag-related), member 8	5.36
BE550599	210108_at	---	---	5.34
NM_002425	205680_at	MMP10	matrix metallopeptidase 10 (stromelysin 2)	5.1
BG260086	241994_at	XDH	xanthine dehydrogenase	5.03
NM_001965	207767_s_at	EGR4	early growth response 4	4.96
AF019638	224209_s_at	GDA	guanine deaminase	4.9
BF447246	213894_at	KIAA0960	hypothetical protein LOC221981	4.87
NM_000735	204637_at	CGA	glycoprotein hormones, alpha polypeptide	4.84
BM144812	1563392_at	ERG	V-ets erythroblastosis virus E26 oncogene like (avian)	4.79
AW242836	230323_s_at	TMEM45B	Transmembrane protein 45B	4.61
AA058832	229302_at	MGC33926	hypothetical protein MGC33926	4.59
NM_001735	205500_at	C5	complement component 5	4.57
NM_004734	205399_at	DCAMKL1	doublecortin and CaM kinase-like 1	4.56
AW339310	227084_at	DTNA	Dystrobrevin, alpha	4.48
AF088867	209173_at	AGR2	anterior gradient 2 homolog (Xenopus laevis)	4.43
AI351043	213541_s_at	ERG	V-ets erythroblastosis virus E26 oncogene like (avian)	4.39
NM_002849	206084_at	PTPRR	protein tyrosine phosphatase, receptor type, R	4.37
NM_006850	206569_at	IL24	interleukin 24	4.37
U16996	209457_at	DUSP5	dual specificity phosphatase 5	4.37
M13436	210511_s_at	INHBA	inhibin, beta A (activin A, activin AB alpha polypeptide)	4.36
AI074145	205306_x_at	KMO	kynurenine 3-monooxygenase (kynurenine 3-hydroxylase)	4.34
NM_000689	212224_at	ALDH1A1	aldehyde dehydrogenase 1 family, member A1	4.34
BF739971	222079_at	---	---	4.31
BC005297	211138_s_at	KMO	kynurenine 3-monooxygenase (kynurenine 3-hydroxylase)	4.3
NM_012419	220334_at	RGS17	regulator of G-protein signalling 17	4.27
AI282982	226226_at	TMEM45B	Transmembrane protein 45B	4.26
AI343467	227140_at	---	CDNA FLJ11041 fis, clone PLACE1004405	4.24
AI922323	228969_at	AGR2	anterior gradient 2 homolog (Xenopus laevis)	4.22
X06268	213492_at	COL2A1	collagen, type II, alpha 1 (primary osteoarthritis, spondyloepiphyseal dysplasia, congenital)	4.19
U77917	210675_s_at	PTPRR	protein tyrosine phosphatase, receptor type, R	4.15
NM_002421	204475_at	MMP1	matrix metallopeptidase 1 (interstitial collagenase)	4.13
NM_001544	207194_s_at	ICAM4	intercellular adhesion molecule 4 (Landsteiner-Wiener blood group)	4.01
R55749	237521_x_at	---	Transcribed locus	3.97
NM_147174	1552766_at	HS6ST2	heparan sulfate 6-O-sulfotransferase 2	3.96
NM_004165	204802_at	RRAD	Ras-related associated with diabetes	3.95
NM_006061	207802_at	CRISP3	cysteine-rich secretory protein 3	3.94
AF311306	232482_at	OR51E2	olfactory receptor, family 51, subfamily E, member 2	3.94
NM_000550	205694_at	TYRP1	tyrosinase-related protein 1	3.92
NM_004405	207147_at	DLX2	distal-less homeobox 2	3.89
AL161628	228260_at	ELAVL2	ELAV (embryonic lethal, abnormal vision, Drosophila)-like 2 (Hu antigen B)	3.86
NM_030774	221424_s_at	OR51E2	olfactory receptor, family 51, subfamily E, member 2 /// olfactory receptor, family 51, subfamily E, member 2	3.85
NM_004363	201884_at	CEACAM5	carcinoembryonic antigen-related cell adhesion molecule 5	3.81
AI767756	230030_at	HS6ST2	heparan sulfate 6-O-sulfotransferase 2	3.79
AL080170	215047_at	TRIM58	tripartite motif-containing 58	3.76
NM_002499	204321_at	NEO1	neogenin homolog 1 (chicken)	3.75
AA488687	217678_at	SLC7A11	solute carrier family 7, (cationic amino acid transporter, y+ system) member 11	3.74
AI091533	238825_at	ACRC	acidic repeat containing	3.74
NM_133329	1552897_a_at	KCNG3	potassium voltage-gated channel, subfamily G, member 3	3.73
NM_000077	207039_at	CDKN2A	cyclin-dependent kinase inhibitor 2A (melanoma, p16, inhibits CDK4)	3.73
AA088177	234994_at	KIAA1913	KIAA1913	3.72
R33964	214920_at	KIAA0960	hypothetical protein LOC221981	3.71
NM_002563	207455_at	P2RY1	purinergic receptor P2Y, G-protein coupled, 1	3.69
M34455	210029_at	INDO	indoleamine-pyrrole 2,3 dioxygenase	3.68
AB058892	223913_s_at	C19orf30	chromosome 19 open reading frame 30	3.61
NM_021233	220380_at	DNASE2B	deoxyribonuclease II beta	3.56
AA888589	209425_at	AMACR	alpha-methylacyl-CoA racemase	3.55
AF047020	209426_s_at	AMACR	alpha-methylacyl-CoA racemase	3.54
AB033025	212942_s_at	KIAA1199	KIAA1199	3.54
NM_031272	221035_s_at	TEX14	testis expressed sequence 14 /// testis expressed sequence 14	3.54
AI057226	243756_at	KIAA0960	hypothetical protein LOC221981	3.54
NM_017636	219360_s_at	TRPM4	transient receptor potential cation channel, subfamily M, member 4	3.52
AI972386	227443_at	C9orf150	Chromosome 9 open reading frame 150	3.52
AA018686	241049_at	GRM7	glutamate receptor, metabotropic 7	3.47
NM_002317	204298_s_at	LOX	lysyl oxidase	3.46
AI827789	228241_at	BCMP11	breast cancer membrane protein 11	3.46
BF060783	242138_at	DLX1	distal-less homeobox 1	3.46
AF298547	221690_s_at	NALP2	NACHT, leucine rich repeat and PYD containing 2	3.45
AW264333	227320_at	FAM101A	family with sequence similarity 101, member A	3.42
NM_006682	204834_at	FGL2	fibrinogen-like 2	3.41
NM_022466	220086_at	ZNFN1A5	zinc finger protein, subfamily 1A, 5	3.4
AV693202	240349_at	---	---	3.4
N30649	213112_s_at	SQSTM1	sequestosome 1	3.39
AW612111	229159_at	KIAA0960	hypothetical protein LOC221981	3.38
NM_001718	206176_at	BMP6	bone morphogenetic protein 6	3.36
NM_018665	220004_at	DDX43	DEAD (Asp-Glu-Ala-Asp) box polypeptide 43	3.34
BE326738	235022_at	C18orf19	chromosome 18 open reading frame 19	3.34
AB043703	224325_at	FZD8	frizzled homolog 8 (Drosophila) /// frizzled homolog 8 (Drosophila)	3.33
AI961231	204529_s_at	TOX	thymus high mobility group box protein TOX	3.31
NM_000685	205357_s_at	AGTR1	angiotensin II receptor, type 1	3.3
AI796120	209424_s_at	AMACR	alpha-methylacyl-CoA racemase	3.28
AL133609	227818_at	CCDC21	coiled-coil domain containing 21	3.28
AI125204	237016_at	C6orf128	chromosome 6 open reading frame 128	3.28
AF131761	223854_at	PCDHB10	protocadherin beta 10	3.27
BE568134	214581_x_at	TNFRSF21	tumor necrosis factor receptor superfamily, member 21	3.26
AI129626	229800_at	DCAMKL1	doublecortin and CaM kinase-like 1	3.26
NM_005118	221085_at	TNFSF15	tumor necrosis factor (ligand) superfamily, member 15	3.25
NM_000130	204714_s_at	F5	coagulation factor V (proaccelerin, labile factor)	3.23
T15991	214596_at	---	---	3.23
NM_003057	207201_s_at	SLC22A1	solute carrier family 22 (organic cation transporter), member 1	3.2
U80764	222128_at	NSUN6	NOL1/NOP2/Sun domain family, member 6	3.2
H17038	226612_at	FLJ25076	similar to CG4502-PA	3.2
AI740914	230008_at	KIAA0960	hypothetical protein LOC221981	3.16
AW293441	244804_at	SQSTM1	sequestosome 1	3.16
AB078026	1554420_at	ATF3	activating transcription factor 3	3.15
AL042166	229912_at	SDK1	Sidekick homolog 1 (chicken)	3.15
AK025084	216623_x_at	TNRC9	trinucleotide repeat containing 9	3.14
NM_016629	218856_at	TNFRSF21	tumor necrosis factor receptor superfamily, member 21	3.13
AL353944	232231_at	RUNX2	runt-related transcription factor 2	3.13
AV734843	233085_s_at	OBFC2A	oligonucleotide/oligosaccharide-binding fold containing 2A	3.13
NM_003447	206683_at	ZNF165	zinc finger protein 165	3.12
NM_004751	219508_at	GCNT3	glucosaminyl (N-acetyl) transferase 3, mucin type	3.1
AB018345	213358_at	KIAA0802	KIAA0802	3.08
NM_002155	213418_at	HSPA6	heat shock 70kDa protein 6 (HSP70B')	3.08
NM_025047	220468_at	ARL14	ADP-ribosylation factor-like 14	3.07
AU157541	222872_x_at	OBFC2A	oligonucleotide/oligosaccharide-binding fold containing 2A	3.07
NM_002118	203932_at	HLA-DMB	major histocompatibility complex, class II, DM beta /// major histocompatibility complex, class II, DM beta	3.06
AI741597	230302_at	---	Full length insert cDNA clone ZD68B12	3.06
AF069681	209781_s_at	KHDRBS3	KH domain containing, RNA binding, signal transduction associated 3	3.05
NM_024580	218973_at	EFTUD1	elongation factor Tu GTP binding domain containing 1	3.05
AW299568	230406_at	---	Transcribed locus	3.05
AK056349	1559633_a_at	CHRM3	Cholinergic receptor, muscarinic 3	3.04
NM_002343	202018_s_at	LTF /// LOC643349	lactotransferrin /// similar to lactotransferrin	3.03
L16895	215446_s_at	LOX	lysyl oxidase	3.03
BF510863	230357_at	GMDS	GDP-mannose 4,6-dehydratase	3.03
NM_002151	204934_s_at	HPN	hepsin (transmembrane protease, serine 1)	3.02
BF726530	239572_at	---	Transcribed locus	3.01
BC035072	1556185_a_at	---	CDNA clone IMAGE:5260162	3
Down-regulated
ID	Probesets	Gene Symbol	Gene Title	log2(fold-change)
AA226269	231096_at	GDEP	Gene differentially expressed in prostate	-5.95
BC005956	211753_s_at	RLN1	relaxin 1 /// relaxin 1	-5.48
BF965447	241716_at	HSPD1	heat shock 60kDa protein 1 (chaperonin)	-5.3
X15306	33767_at	NEFH	neurofilament, heavy polypeptide 200kDa	-5.23
AW014022	230577_at	---	---	-5.17
AI858493	228218_at	---	CDNA clone IMAGE:5284125	-5.02
NM_021076	204412_s_at	NEFH	neurofilament, heavy polypeptide 200kDa	-4.74
BF939996	231098_at	---	Transcribed locus	-4.72
AI868167	238458_at	EFHA2	EF-hand domain family, member A2	-4.69
BF982174	222717_at	SDPR	serum deprivation response (phosphatidylserine binding protein)	-4.57
AW262311	231628_s_at	---	---	-4.53
AI075407	229450_at	---	---	-4.34
AI635774	227874_at	---	MRNA; cDNA DKFZp586N0121 (from clone DKFZp586N0121)	-4.28
NM_001548	203153_at	IFIT1	interferon-induced protein with tetratricopeptide repeats 1 /// interferon-induced protein with tetratricopeptide repeats 1	-4.2
NM_018192	218717_s_at	LEPREL1	leprecan-like 1	-4.14
AI433463	203434_s_at	MME	membrane metallo-endopeptidase (neutral endopeptidase, enkephalinase, CALLA, CD10)	-4.04
NM_007287	203435_s_at	MME	membrane metallo-endopeptidase (neutral endopeptidase, enkephalinase, CALLA, CD10)	-3.96
BF432648	227812_at	TNFRSF19	tumor necrosis factor receptor superfamily, member 19	-3.93
AW014593	231577_s_at	GBP1	Guanylate binding protein 1, interferon-inducible, 67kDa	-3.93
NM_002053	202270_at	GBP1	guanylate binding protein 1, interferon-inducible, 67kDa /// guanylate binding protein 1, interferon-inducible, 67kDa	-3.83
NM_002017	204236_at	FLI1	Friend leukemia virus integration 1	-3.8
L12468	204844_at	ENPEP	glutamyl aminopeptidase (aminopeptidase A)	-3.8
NM_001150	202888_s_at	ANPEP	alanyl (membrane) aminopeptidase (aminopeptidase N, aminopeptidase M, microsomal aminopeptidase, CD13, p150)	-3.76
AI754423	227399_at	VGLL3	vestigial like 3 (Drosophila)	-3.71
BC002666	202269_x_at	GBP1	guanylate binding protein 1, interferon-inducible, 67kDa /// guanylate binding protein 1, interferon-inducible, 67kDa	-3.69
BC003573	210950_s_at	FDFT1	farnesyl-diphosphate farnesyltransferase 1	-3.66
AI269290	205857_at	---	---	-3.64
NM_001091	203559_s_at	ABP1	Amiloride binding protein 1 (amine oxidase (copper-containing))	-3.62
AI088609	229947_at	PI15	peptidase inhibitor 15	-3.62
BG913589	1558080_s_at	LOC144871	hypothetical protein LOC144871	-3.59
NM_024837	220416_at	ATP8B4	ATPase, Class I, type 8B, member 4	-3.59
AI632224	226778_at	C8orf42	Chromosome 8 open reading frame 42	-3.54
U22178	210297_s_at	MSMB	microseminoprotein, beta-	-3.52
H11634	230903_s_at	C8orf42	Chromosome 8 open reading frame 42	-3.51
W60806	222662_at	LOC286044	hypothetical protein LOC286044	-3.49
AV707318	238835_at	---	Transcribed locus	-3.48
AA872727	208647_at	FDFT1	farnesyl-diphosphate farnesyltransferase 1	-3.47
N69091	228863_at	LOC647248 /// LOC647677	hypothetical protein LOC647248 /// hypothetical protein LOC647677	-3.44
NM_014033	207761_s_at	METTL7A	methyltransferase like 7A	-3.41
AW236803	228731_at	---	CDNA clone IMAGE:5273964	-3.41
AI377755	236203_at	HLA-DRB1	major histocompatibility complex, class II, DR beta 1	-3.4
NM_007191	204712_at	WIF1	WNT inhibitory factor 1	-3.39
BE878495	235019_at	CPM	carboxypeptidase M	-3.39
AF009205	216620_s_at	ARHGEF10	Rho guanine nucleotide exchange factor (GEF) 10	-3.37
U50748	209894_at	LEPR	leptin receptor	-3.35
AF074979	210138_at	RGS20	regulator of G-protein signalling 20	-3.34
AA142842	228617_at	BIRC4BP	XIAP associated factor-1	-3.33
AI808807	228698_at	SOX7	SRY (sex determining region Y)-box 7	-3.31
NM_000662	214440_at	NAT1	N-acetyltransferase 1 (arylamine N-acetyltransferase)	-3.29
NM_002443	207430_s_at	MSMB	microseminoprotein, beta-	-3.28
NM_001145	205141_at	ANG /// RNASE4	angiogenin, ribonuclease, RNase A family, 5 /// ribonuclease, RNase A family, 4	-3.27
NM_000947	205628_at	PRIM2A	primase, polypeptide 2A, 58kDa	-3.27
NM_018361	218096_at	AGPAT5	1-acylglycerol-3-phosphate O-acyltransferase 5 (lysophosphatidic acid acyltransferase, epsilon)	-3.26
AW295812	222927_s_at	LMAN1L /// CPLX3	lectin, mannose-binding, 1 like /// complexin 3	-3.26
BE545756	201034_at	ADD3	adducin 3 (gamma)	-3.25
NM_005864	204400_at	EFS	embryonal Fyn-associated substrate	-3.24
AA749101	214022_s_at	IFITM1	interferon induced transmembrane protein 1 (9-27)	-3.24
AI458003	228665_at	CYYR1	cysteine/tyrosine-rich 1	-3.24
AI761728	213397_x_at	RNASE4	ribonuclease, RNase A family, 4	-3.22
NM_002937	205158_at	RNASE4	ribonuclease, RNase A family, 4	-3.21
AF007162	209283_at	CRYAB	crystallin, alpha B	-3.2
NM_002338	214460_at	LSAMP	Limbic system-associated membrane protein	-3.2
BE644894	227017_at	ERICH1	glutamate-rich 1	-3.19
NM_004120	202748_at	GBP2	guanylate binding protein 2, interferon-inducible /// guanylate binding protein 2, interferon-inducible	-3.18
NM_005059	214519_s_at	RLN2	relaxin 2	-3.18
NM_001385	206065_s_at	DPYS	dihydropyrimidinase	-3.17
NM_000014	217757_at	A2M	alpha-2-macroglobulin	-3.17
AI797678	227921_at	---	---	-3.14
BE673587	229151_at	SLC14A1	solute carrier family 14 (urea transporter), member 1 (Kidd blood group)	-3.13
AL137063	205771_s_at	AKAP7	A kinase (PRKA) anchor protein 7	-3.12
M16276	209480_at	HLA-DQB1	major histocompatibility complex, class II, DQ beta 1 /// major histocompatibility complex, class II, DQ beta 1	-3.12
BE673665	228573_at	---	Full-length cDNA clone CS0DD001YA12 of Neuroblastoma Cot 50-normalized of Homo sapiens (human)	-3.12
BC036669	1555253_at	COL25A1	collagen, type XXV, alpha 1	-3.11
AA725362	239624_at	LOC647322	hypothetical protein LOC647322	-3.08
NM_014848	205551_at	SV2B	synaptic vesicle glycoprotein 2B	-3.07
W15435	229735_s_at	NPAL3	NIPA-like domain containing 3	-3.07
AL137508	215139_at	---	---	-3.06
AI478743	234996_at	---	Transcribed locus	-3.06
AI928037	241703_at	RPIB9	Rap2-binding protein 9	-3.06
AI818488	205882_x_at	ADD3	adducin 3 (gamma)	-3.05
W47179	213275_x_at	CTSB	cathepsin B	-3.05
AW085505	227198_at	AFF3	AF4/FMR2 family, member 3	-3.05
AW274756	224851_at	CDK6	cyclin-dependent kinase 6	-3.04
NM_003570	205518_s_at	CMAH	cytidine monophosphate-N-acetylneuraminic acid hydroxylase (CMP-N-acetylneuraminate monooxygenase)	-3.03
AI245074	244779_at	---	CDNA FLJ34038 fis, clone FCBBF2005645	-3.03
AF277897	1565483_at	EGFR	epidermal growth factor receptor (erythroblastic leukemia viral (v-erb-b) oncogene homolog, avian)	-3
