# Supplementary material for: Gene expression relationship between prostate cancer cells of Gleason 3, 4 and normal epithelial cells as revealed by cell type-specific transcriptomes
Source: BMC Cancer. 2009 Dec 18;9:452. doi: 10.1186/1471-2407-9-452 (PMC2809079; doi:10.1186/1471-2407-9-452)
Supplement: Additional file 3 — Differentially expressed genes in G3 and G4. Differentially expressed genes between G3 CD26+ cancer cells and G4 CD26+ cancer cells were identified by HTself. Genes with ≥8-fold difference in expression are listed. [file 1471-2407-9-452-S3.XLS]

## Sheet: Sheet2
Up-regulated in G3 vs G4
Probesets	ID	Gene Symbol	Gene Title	G3	G4	G3/G4
209720_s_at	BC005224	SERPINB3	serpin peptidase inhibitor, clade B (ovalbumin), member 3	10.5	3.25	7.25
202018_s_at	NM_002343	LTF /// LOC728320	lactotransferrin /// similar to lactotransferrin	12.1	5.23	6.87
211906_s_at	AB046400	SERPINB4	serpin peptidase inhibitor, clade B (ovalbumin), member 4 /// serpin peptidase inhibitor, clade B (ovalbumin), member 4	10	3.42	6.58
206336_at	NM_002993	CXCL6	chemokine (C-X-C motif) ligand 6 (granulocyte chemotactic protein 2)	10.2	3.96	6.24
206084_at	NM_002849	PTPRR	protein tyrosine phosphatase, receptor type, R	9.64	3.43	6.21
229147_at	AW070877	---	Transcribed locus	9.54	3.44	6.1
210413_x_at	U19557	SERPINB4	serpin peptidase inhibitor, clade B (ovalbumin), member 4	10.8	4.83	5.97
207194_s_at	NM_001544	ICAM4	intercellular adhesion molecule 4 (Landsteiner-Wiener blood group)	11.1	5.15	5.95
209719_x_at	U19556	SERPINB3	serpin peptidase inhibitor, clade B (ovalbumin), member 3	10.3	4.57	5.73
AFFX-DapX-3_at	AFFX-DapX-3	---	---	8.8	3.15	5.65
AFFX-r2-Bs-dap-3_at	AFFX-r2-Bs-dap-3	---	---	9.21	3.6	5.61
219795_at	NM_007231	SLC6A14	solute carrier family 6 (amino acid transporter), member 14	9.9	4.34	5.56
1568768_s_at	AW080339	BRE	brain and reproductive organ-expressed (TNFRSF1A modulator)	12.3	6.97	5.33
204259_at	NM_002423	MMP7	matrix metallopeptidase 7 (matrilysin, uterine)	10.2	4.9	5.3
210163_at	AF030514	CXCL11	chemokine (C-X-C motif) ligand 11	10.6	5.35	5.25
221035_s_at	NM_031272	TEX14	testis expressed sequence 14 /// testis expressed sequence 14	10.7	5.45	5.25
220004_at	NM_018665	DDX43	DEAD (Asp-Glu-Ala-Asp) box polypeptide 43	8.45	3.35	5.1
211122_s_at	AF002985	CXCL11	chemokine (C-X-C motif) ligand 11	10.6	5.58	5.02
202376_at	NM_001085	SERPINA3	serpin peptidase inhibitor, clade A (alpha-1 antiproteinase, antitrypsin), member 3	13.5	8.5	5
217546_at	R06655	MT1M	metallothionein 1M	9.81	4.94	4.87
210297_s_at	U22178	MSMB	microseminoprotein, beta-	9.86	5.09	4.77
203372_s_at	AB004903	SOCS2	suppressor of cytokine signaling 2	8.88	4.12	4.76
201884_at	NM_004363	CEACAM5	carcinoembryonic antigen-related cell adhesion molecule 5	8.75	4.01	4.74
242488_at	R55784	---	CDNA FLJ38396 fis, clone FEBRA2007957	9.66	4.92	4.74
229762_at	AI740938	C7orf38	Chromosome 7 open reading frame 38	8.7	3.99	4.71
230406_at	AW299568	ASS1	Argininosuccinate synthetase 1	8.93	4.22	4.71
226281_at	BF059512	DNER	delta/notch-like EGF repeat containing	8.83	4.13	4.7
241436_at	AI985987	SCNN1G	sodium channel, nonvoltage-gated 1, gamma	9.22	4.54	4.68
226147_s_at	AA838075	PIGR	polymeric immunoglobulin receptor	8.36	3.71	4.65
224209_s_at	AF019638	GDA	guanine deaminase	8.06	3.52	4.54
232231_at	AL353944	RUNX2	runt-related transcription factor 2	10.2	5.66	4.54
228442_at	AI770171	---	Transcribed locus	9.93	5.51	4.42
AFFX-r2-Bs-dap-M_at	AFFX-r2-Bs-dap-M	---	---	7.5	3.15	4.35
203908_at	NM_003759	SLC4A4	solute carrier family 4, sodium bicarbonate cotransporter, member 4	9.75	5.52	4.23
234994_at	AA088177	KIAA1913	KIAA1913	8.43	4.22	4.21
229659_s_at	BE501712	PIGR	Polymeric immunoglobulin receptor	8.66	4.47	4.19
231766_s_at	U73778	COL12A1	collagen, type XII, alpha 1	7.48	3.29	4.19
204734_at	NM_002275	KRT15	keratin 15	9.36	5.23	4.13
207430_s_at	NM_002443	MSMB	microseminoprotein, beta-	9.34	5.22	4.12
1555867_at	BM666010	LOC200169	hypothetical protein LOC200169	7.9	3.82	4.08
219554_at	NM_016321	RHCG	Rh family, C glycoprotein	9.04	4.96	4.08
205844_at	NM_004666	VNN1	vanin 1 /// vanin 1	8.06	3.99	4.07
202340_x_at	NM_002135	NR4A1	nuclear receptor subfamily 4, group A, member 1	11.9	7.87	4.03
223913_s_at	AB058892	C19orf30	chromosome 19 open reading frame 30	8	3.97	4.03
236982_at	BE467566	---	CDNA clone IMAGE:5270500	9.36	5.33	4.03
202357_s_at	NM_001710	CFB	complement factor B	9.04	5.03	4.01
206421_s_at	NM_003784	SERPINB7	serpin peptidase inhibitor, clade B (ovalbumin), member 7	9.37	5.36	4.01
233002_at	AB046842	KIAA1622	KIAA1622	7.58	3.57	4.01
1559827_at	BC039495	LOC401074	hypothetical LOC401074	8.52	4.59	3.93
221690_s_at	AF298547	NLRP2	NLR family, pyrin domain containing 2	8.3	4.37	3.93
225664_at	AA788946	COL12A1	collagen, type XII, alpha 1	8.67	4.75	3.92
213492_at	X06268	COL2A1	collagen, type II, alpha 1 (primary osteoarthritis, spondyloepiphyseal dysplasia, congenital)	8.46	4.58	3.88
1559633_a_at	AK056349	CHRM3 /// LOC730413	cholinergic receptor, muscarinic 3 /// similar to cholinergic receptor, muscarinic 3	7.98	4.12	3.86
224918_x_at	AI220117	MGST1	microsomal glutathione S-transferase 1	10.2	6.36	3.84
212768_s_at	AL390736	OLFM4	olfactomedin 4	7.76	3.93	3.83
220180_at	NM_025214	CCDC68	coiled-coil domain containing 68	8.43	4.6	3.83
226733_at	AA587884	PFKFB2	6-phosphofructo-2-kinase/fructose-2,6-biphosphatase 2	8.94	5.11	3.83
223595_at	AF247167	TMEM133	transmembrane protein 133	8.81	5.01	3.8
218963_s_at	NM_015515	KRT23	keratin 23 (histone deacetylase inducible)	8.08	4.31	3.77
231152_at	AW452971	---	MRNA; cDNA DKFZp686D22106 (from clone DKFZp686D22106)	8.73	4.97	3.76
220673_s_at	NM_020958	KIAA1622	KIAA1622	7.82	4.07	3.75
235445_at	BF965166	---	Prostate-specific P712P mRNA sequence	7.86	4.14	3.72
209373_at	BC003179	MALL	mal, T-cell differentiation protein-like	11.1	7.4	3.7
203373_at	NM_003877	SOCS2	suppressor of cytokine signaling 2	12.5	8.83	3.67
227943_at	AI798680	---	---	10.2	6.54	3.66
210675_s_at	U77917	PTPRR	protein tyrosine phosphatase, receptor type, R	8.41	4.78	3.63
221872_at	AI669229	RARRES1	retinoic acid receptor responder (tazarotene induced) 1	7.9	4.27	3.63
233496_s_at	AV726166	CFL2	cofilin 2 (muscle)	8.6	4.97	3.63
207178_s_at	NM_002031	FRK	fyn-related kinase	8.46	4.84	3.62
220672_at	NM_020958	KIAA1622	KIAA1622	7.04	3.43	3.61
205500_at	NM_001735	C5	complement component 5	8.72	5.12	3.6
211657_at	M18728	CEACAM6	carcinoembryonic antigen-related cell adhesion molecule 6 (non-specific cross reacting antigen) /// carcinoembryonic antigen-related cell adhesion molecule 6 (non-specific cross reacting antigen)	8.64	5.05	3.59
205694_at	NM_000550	TYRP1	tyrosinase-related protein 1	7.44	3.87	3.57
219508_at	NM_004751	GCNT3	glucosaminyl (N-acetyl) transferase 3, mucin type	9.16	5.59	3.57
229782_at	BE468066	RMST	rhabdomyosarcoma 2 associated transcript (non-coding RNA)	7.01	3.44	3.57
209016_s_at	BC002700	KRT7	keratin 7	8.06	4.51	3.55
230492_s_at	BE328402	RP5-1022P6.2	hypothetical protein KIAA1434	7.87	4.32	3.55
207076_s_at	NM_000050	ASS1	argininosuccinate synthetase 1	10.7	7.16	3.54
231736_x_at	NM_020300	MGST1	microsomal glutathione S-transferase 1	9.65	6.11	3.54
203256_at	NM_001793	CDH3	cadherin 3, type 1, P-cadherin (placental)	10.1	6.59	3.51
204602_at	NM_012242	DKK1	dickkopf homolog 1 (Xenopus laevis)	8.1	4.6	3.5
212531_at	NM_005564	LCN2	lipocalin 2 (oncogene 24p3)	8.5	5	3.5
213689_x_at	AL137958	RPL5	Ribosomal protein L5	7.99	4.49	3.5
206552_s_at	NM_003182	TAC1	tachykinin, precursor 1 (substance K, substance P, neurokinin 1, neurokinin 2, neuromedin L, neurokinin alpha, neuropeptide K, neuropeptide gamma)	6.78	3.3	3.48
226991_at	AA489681	NFATC2	Nuclear factor of activated T-cells, cytoplasmic, calcineurin-dependent 2	10.2	6.74	3.46
223278_at	M86849	GJB2	gap junction protein, beta 2, 26kDa (connexin 26)	9.17	5.74	3.43
207978_s_at	NM_006981	NR4A3	nuclear receptor subfamily 4, group A, member 3	7.9	4.49	3.41
209173_at	AF088867	AGR2	anterior gradient 2 homolog (Xenopus laevis)	11.6	8.2	3.4
211143_x_at	D49728	NR4A1	nuclear receptor subfamily 4, group A, member 1	8.78	5.38	3.4
220494_s_at	NM_018678	---	---	10.2	6.8	3.4
205239_at	NM_001657	AREG /// LOC727738	amphiregulin (schwannoma-derived growth factor) /// similar to Amphiregulin precursor (AR) (Colorectum cell-derived growth factor) (CRDGF)	10.4	7.02	3.38
228241_at	AI827789	BCMP11	breast cancer membrane protein 11	6.75	3.37	3.38
223286_at	BC002762	C17orf81	chromosome 17 open reading frame 81	8.55	5.18	3.37
225945_at	BF219240	ZNF655	zinc finger protein 655	8.34	4.98	3.36
230650_at	AU151107	---	CDNA FLJ12909 fis, clone NT2RP2004400	9.14	5.78	3.36
206392_s_at	NM_002888	RARRES1	retinoic acid receptor responder (tazarotene induced) 1	7.18	3.83	3.35
214467_at	NM_003608	GPR65	G protein-coupled receptor 65	8	4.67	3.33
239572_at	BF726530	GJA3	gap junction protein, alpha 3, 46kDa (connexin 46)	6.7	3.37	3.33
201462_at	NM_014766	SCRN1	secernin 1	7.64	4.32	3.32
203592_s_at	NM_005860	FSTL3	follistatin-like 3 (secreted glycoprotein)	9.96	6.64	3.32
216044_x_at	AK027146	FAM69A	family with sequence similarity 69, member A	7.48	4.16	3.32
202071_at	NM_002999	SDC4	syndecan 4 (amphiglycan, ryudocan)	11	7.69	3.31
210187_at	BC005147	FKBP1A	FK506 binding protein 1A, 12kDa	8.73	5.42	3.31
214188_at	AW665096	---	Transcribed locus, moderately similar to NP_001020307.1 lineage protein 1 [Rattus norvegicus]	10	6.69	3.31
222863_at	BG483802	ZBTB10	zinc finger and BTB domain containing 10	9.16	5.86	3.3
AFFX-DapX-M_at	AFFX-DapX-M	---	---	7.1	3.82	3.28
209959_at	U12767	NR4A3	nuclear receptor subfamily 4, group A, member 3	10.4	7.15	3.25
219440_at	NM_021785	RAI2	retinoic acid induced 2	9.48	6.26	3.22
227911_at	AI935647	ARHGAP28	Rho GTPase activating protein 28	8.01	4.79	3.22
229823_at	AV702357	---	Transcribed locus	6.68	3.46	3.22
226535_at	AK026736	STRN3	Striatin, calmodulin binding protein 3	6.99	3.79	3.2
236193_at	AA037483	HIST1H2BC	histone cluster 1, H2bc	10.1	6.9	3.2
215977_x_at	X68285	GK	glycerol kinase	8.48	5.29	3.19
223824_at	BC005364	C10orf59	chromosome 10 open reading frame 59	7.92	4.74	3.18
239155_at	N34895	LOC653108 /// LOC730425	similar to coxsackie virus and adenovirus receptor precursor /// similar to coxsackie virus and adenovirus receptor precursor	10.1	6.92	3.18
223315_at	AF278532	NTN4	netrin 4	9.6	6.43	3.17
240024_at	AI571796	SEC14L2	SEC14-like 2 (S. cerevisiae)	8.04	4.87	3.17
221085_at	NM_005118	TNFSF15	tumor necrosis factor (ligand) superfamily, member 15	9.4	6.24	3.16
59644_at	AI735391	BMP2K	BMP2 inducible kinase	8.26	5.1	3.16
210511_s_at	M13436	INHBA	inhibin, beta A (activin A, activin AB alpha polypeptide)	11.6	8.45	3.15
212942_s_at	AB033025	KIAA1199	KIAA1199	11	7.85	3.15
214243_s_at	AL450314	SERHL /// SERHL2	serine hydrolase-like /// serine hydrolase-like 2	8.84	5.7	3.14
221712_s_at	BC006351	WDR74	WD repeat domain 74 /// WD repeat domain 74	10.8	7.66	3.14
227320_at	AW264333	FAM101A	family with sequence similarity 101, member A	10.9	7.76	3.14
1554008_at	BC010943	OSMR	oncostatin M receptor	8.35	5.22	3.13
222750_s_at	BC002480	SRD5A2L	steroid 5 alpha-reductase 2-like	9.85	6.74	3.11
207767_s_at	NM_001965	EGR4	early growth response 4	11.4	8.3	3.1
227210_at	T65020	---	CDNA FLJ32568 fis, clone SPLEN2000098	9.72	6.62	3.1
228063_s_at	AW025330	NAP1L5	nucleosome assembly protein 1-like 5	8.41	5.31	3.1
230047_at	BF439533	FLJ32810	hypothetical protein FLJ32810	8.26	5.16	3.1
203815_at	NM_000853	GSTT1	glutathione S-transferase theta 1	7.35	4.26	3.09
236105_at	AI627858	---	Transcribed locus	8.15	5.06	3.09
1554420_at	AB078026	ATF3	activating transcription factor 3	8.4	5.33	3.07
205259_at	NM_000901	NR3C2	nuclear receptor subfamily 3, group C, member 2	7.86	4.79	3.07
235763_at	AA001450	SLC44A5	solute carrier family 44, member 5	6.16	3.09	3.07
207361_at	NM_012257	HBP1	HMG-box transcription factor 1	7.22	4.17	3.05
202988_s_at	NM_002922	RGS1	regulator of G-protein signalling 1	8.16	5.13	3.03
207387_s_at	NM_000167	GK	glycerol kinase	8.28	5.25	3.03
210472_at	BC005311	MT1G	metallothionein 1G	8.36	5.33	3.03
243444_at	AI221894	---	---	6.76	3.73	3.03
220016_at	NM_024060	AHNAK	AHNAK nucleoprotein (desmoyokin)	8.25	5.23	3.02
1565162_s_at	D16947	MGST1	microsomal glutathione S-transferase 1	7.12	4.11	3.01
204803_s_at	NM_004165	RRAD	Ras-related associated with diabetes	13.4	10.4	3
207768_at	NM_001965	EGR4	early growth response 4	13.3	10.3	3
209127_s_at	AW173076	SART3	squamous cell carcinoma antigen recognized by T cells 3	9.32	6.32	3
219476_at	NM_024115	C1orf116	chromosome 1 open reading frame 116	10.9	7.9	3
220132_s_at	NM_013269	CLEC2D	C-type lectin domain family 2, member D	6.62	3.62	3
220380_at	NM_021233	DNASE2B	deoxyribonuclease II beta	7.4	4.4	3
Down-regulated in G3 vs G4
Probesets	ID	Gene Symbol	Gene Title	G3	G4	G3/G4
215049_x_at	Z22969	CD163	CD163 molecule	4.06	7.06	-3
220102_at	NM_023067	FOXL2	forkhead box L2	3.4	6.4	-3
234949_at	AL117574	MGC72104	Similar to FRG1 protein (FSHD region gene 1 protein)	5.4	8.4	-3
236592_at	AI791859	FLJ20273	RNA-binding protein	5.15	8.15	-3
230387_at	AL038450	ATP2C1	ATPase, Ca++ transporting, type 2C, member 1	5.57	8.58	-3.01
244476_at	R39769	TJP1	Tight junction protein 1 (zona occludens 1)	5.68	8.69	-3.01
226751_at	AW193693	C2orf32	chromosome 2 open reading frame 32	6.83	9.85	-3.02
228655_at	BE466077	---	Unknown mRNA sequence	5.3	8.32	-3.02
220410_s_at	NM_018627	FBXL11	F-box and leucine-rich repeat protein 11	3.56	6.59	-3.03
207510_at	NM_000710	BDKRB1	bradykinin receptor B1	6.84	9.88	-3.04
227501_at	AI377135	WSB1	WD repeat and SOCS box-containing 1	7.26	10.3	-3.04
241535_at	AA758105	LOC728176	hypothetical protein LOC728176	3.6	6.64	-3.04
244869_at	AA677459	CALM1	Calmodulin 1 (phosphorylase kinase, delta)	4.47	7.51	-3.04
204934_s_at	NM_002151	HPN	hepsin (transmembrane protease, serine 1)	7.85	10.9	-3.05
1556314_a_at	BQ002274	---	(clone 1NIB-4) normalized cDNA library sequence	3.3	6.36	-3.06
223204_at	AF260333	C4orf18	chromosome 4 open reading frame 18	8.44	11.5	-3.06
236067_at	AA453791	MBNL2	Muscleblind-like 2 (Drosophila)	3.99	7.05	-3.06
243524_at	AI571719	SLC30A7	Solute carrier family 30 (zinc transporter), member 7	3.82	6.88	-3.06
203753_at	NM_003199	TCF4	transcription factor 4	6.8	9.87	-3.07
223912_s_at	AF123758	CLN8	ceroid-lipofuscinosis, neuronal 8 (epilepsy, progressive with mental retardation)	5.54	8.61	-3.07
240108_at	BE349858	ZUBR1	Zinc finger, UBR1 type 1	5.18	8.25	-3.07
210815_s_at	U17473	CALCRL	calcitonin receptor-like	3.84	6.92	-3.08
206481_s_at	NM_001290	LDB2	LIM domain binding 2	4.24	7.33	-3.09
215284_at	AF070575	SNX9	Sorting nexin 9	3.63	6.72	-3.09
221884_at	BE466525	EVI1	ecotropic viral integration site 1	5.1	8.19	-3.09
235085_at	BF739767	DKFZp761P0423	homolog of rat pragma of Rnd2	4.8	7.89	-3.09
243589_at	AI823453	KIAA1267	KIAA1267	4.35	7.44	-3.09
208744_x_at	BG403660	HSPH1	heat shock 105kDa/110kDa protein 1	8.5	11.6	-3.1
232034_at	AL117607	LOC203274	hypothetical protein LOC203274	3.37	6.47	-3.1
237485_at	AA702507	SFRS3	Splicing factor, arginine/serine-rich 3	3.53	6.63	-3.1
243280_at	AW444619	MAPK8	Mitogen-activated protein kinase 8	5.66	8.76	-3.1
243974_at	AI192452	---	CDNA clone IMAGE:4821815	3.54	6.64	-3.1
208647_at	AA872727	FDFT1	farnesyl-diphosphate farnesyltransferase 1	7.89	11	-3.11
213593_s_at	AW978896	TRA2A	transformer-2 alpha	7.08	10.2	-3.12
231136_at	AI087792	---	Transcribed locus	3.88	7	-3.12
235925_at	AW057520	TCF12	Transcription factor 12 (HTF4, helix-loop-helix transcription factors 4)	5.42	8.54	-3.12
210508_s_at	D82346	KCNQ2	potassium voltage-gated channel, KQT-like subfamily, member 2	4.83	7.96	-3.13
234033_at	T71269	RAPGEF2	Rap guanine nucleotide exchange factor (GEF) 2	4.95	8.08	-3.13
1565716_at	BE930017	FUS	fusion (involved in t(12;16) in malignant liposarcoma)	4.51	7.66	-3.15
224932_at	AI814909	C22orf16	chromosome 22 open reading frame 16	6.28	9.43	-3.15
206331_at	NM_005795	CALCRL	calcitonin receptor-like	3.68	6.84	-3.16
232191_at	BC005107	C21orf105	chromosome 21 open reading frame 105	5.36	8.52	-3.16
237062_at	BE222109	RNF10	Ring finger protein 10	5.05	8.21	-3.16
211024_s_at	BC006221	TITF1	thyroid transcription factor 1 /// thyroid transcription factor 1	3.51	6.68	-3.17
219993_at	NM_022454	SOX17	SRY (sex determining region Y)-box 17	4.54	7.72	-3.18
242074_at	AA833902	PITPNB	Phosphatidylinositol transfer protein, beta	4.8	7.98	-3.18
242133_s_at	AA630955	LOC654342	Similar to lymphocyte-specific protein 1	4.23	7.41	-3.18
1566001_at	AK096064	ANKRD11	Ankyrin repeat domain 11	3.95	7.14	-3.19
203477_at	NM_001855	COL15A1	collagen, type XV, alpha 1	4.67	7.86	-3.19
226022_at	AU144882	SASH1	SAM and SH3 domain containing 1	8.4	11.6	-3.2
243745_at	N74507	AP1S2	Adaptor-related protein complex 1, sigma 2 subunit	3.32	6.52	-3.2
203320_at	NM_005475	SH2B3	SH2B adaptor protein 3	5.68	8.89	-3.21
206915_at	NM_002509	NKX2-2	NK2 transcription factor related, locus 2 (Drosophila)	3.34	6.55	-3.21
226084_at	AA554833	MAP1B	microtubule-associated protein 1B	5.47	8.68	-3.21
226416_at	AL137679	THEX1	three prime histone mRNA exonuclease 1	4.36	7.57	-3.21
241140_at	AA702962	LMO7	LIM domain 7	4.31	7.52	-3.21
209894_at	U50748	LEPR	leptin receptor	3.9	7.13	-3.23
215169_at	BE885244	SLC35E2	solute carrier family 35, member E2	4.02	7.25	-3.23
242865_at	AI332638	NPTN	Neuroplastin	4.82	8.05	-3.23
244387_at	AW979271	---	Transcribed locus	4.72	7.96	-3.24
241843_at	AA215701	SNORA28	small nucleolar RNA, H/ACA box 28	6.06	9.31	-3.25
206107_at	NM_003834	RGS11	regulator of G-protein signalling 11	4.42	7.69	-3.27
243751_at	AA709148	CHD2	Chromodomain helicase DNA binding protein 2	3.82	7.09	-3.27
1561817_at	BF681305	---	CDNA FLJ35294 fis, clone PROST2008724	6.64	9.92	-3.28
1565701_at	AL832624	---	MRNA; cDNA DKFZp451B0818 (from clone DKFZp451B0818)	4.47	7.76	-3.29
218096_at	NM_018361	AGPAT5	1-acylglycerol-3-phosphate O-acyltransferase 5 (lysophosphatidic acid acyltransferase, epsilon)	5.63	8.92	-3.29
240690_at	AI494291	DKFZp761P0423	Homolog of rat pragma of Rnd2	3.71	7	-3.29
223642_at	AF193855	ZIC2	Zic family member 2 (odd-paired homolog, Drosophila)	5.58	8.88	-3.3
239519_at	AA927670	NRP1	Neuropilin 1	3.37	6.67	-3.3
1559154_at	AK098001	SNX1	Sorting nexin 1	4.23	7.54	-3.31
222313_at	AW972359	CNOT2	CCR4-NOT transcription complex, subunit 2	4.47	7.78	-3.31
230081_at	AI694325	PLCXD3	phosphatidylinositol-specific phospholipase C, X domain containing 3	3.24	6.55	-3.31
236439_at	AI733564	BCL6	B-cell CLL/lymphoma 6 (zinc finger protein 51)	5.02	8.34	-3.32
229958_at	W93695	C8orf61	chromosome 8 open reading frame 61	3.42	6.75	-3.33
236467_at	AI761058	FLJ00290	FLJ00290 protein	5.81	9.14	-3.33
202877_s_at	W72082	CD93	CD93 molecule /// CD93 molecule	4.8	8.14	-3.34
209156_s_at	AY029208	COL6A2	collagen, type VI, alpha 2	5.69	9.05	-3.36
230746_s_at	AW003173	STC1	Stanniocalcin 1	6.64	10	-3.36
236975_at	BF515552	USP12	Ubiquitin specific peptidase 12	3.94	7.3	-3.36
244026_at	BF063657	ELL2	Elongation factor, RNA polymerase II, 2	5.7	9.06	-3.36
206702_at	NM_000459	TEK	TEK tyrosine kinase, endothelial (venous malformations, multiple cutaneous and mucosal)	4.04	7.41	-3.37
201381_x_at	AF057356	CACYBP	calcyclin binding protein	8.81	12.2	-3.39
205067_at	NM_000576	IL1B	interleukin 1, beta	8.31	11.7	-3.39
207802_at	NM_006061	CRISP3	cysteine-rich secretory protein 3	7.01	10.4	-3.39
204714_s_at	NM_000130	F5	coagulation factor V (proaccelerin, labile factor)	8.4	11.8	-3.4
210139_s_at	L03203	PMP22	peripheral myelin protein 22	6.8	10.2	-3.4
229765_at	AW511239	RHOT1	Ras homolog gene family, member T1	5.56	8.96	-3.4
227058_at	AW084730	C13orf33	chromosome 13 open reading frame 33	7.19	10.6	-3.41
235138_at	AA565051	VPS35	Vacuolar protein sorting 35 (yeast)	6.06	9.47	-3.41
203304_at	NM_012342	BAMBI	BMP and activin membrane-bound inhibitor homolog (Xenopus laevis)	8.87	12.3	-3.43
205159_at	AV756141	CSF2RB	colony stimulating factor 2 receptor, beta, low-affinity (granulocyte-macrophage) /// colony stimulating factor 2 receptor, beta, low-affinity (granulocyte-macrophage)	4.3	7.73	-3.43
204595_s_at	AI300520	STC1	stanniocalcin 1	9.06	12.5	-3.44
204614_at	NM_002575	SERPINB2	serpin peptidase inhibitor, clade B (ovalbumin), member 2	7.44	10.9	-3.46
242146_at	AA872471	SNRPA1	Small nuclear ribonucleoprotein polypeptide A'	4.89	8.35	-3.46
222371_at	AI732802	PIAS1	Protein inhibitor of activated STAT, 1	3.83	7.3	-3.47
209392_at	L35594	ENPP2	ectonucleotide pyrophosphatase/phosphodiesterase 2 (autotaxin)	4.64	8.12	-3.48
1569238_a_at	BC033052	RAPGEF2	Rap guanine nucleotide exchange factor (GEF) 2	3.38	6.87	-3.49
206108_s_at	NM_006275	SFRS6	splicing factor, arginine/serine-rich 6	5.09	8.58	-3.49
235557_at	AW082827	LOC150763	hypothetical protein LOC150763	3.74	7.24	-3.5
239404_at	BF840360	TOP1	Topoisomerase (DNA) I	6.32	9.82	-3.5
243039_at	AI042377	COBLL1	COBL-like 1	4.35	7.85	-3.5
242725_at	BG026159	KDELR2	KDEL (Lys-Asp-Glu-Leu) endoplasmic reticulum protein retention receptor 2	5.55	9.06	-3.51
1555392_at	AY143171	TES	Testis derived transcript (3 LIM domains)	4.06	7.58	-3.52
203645_s_at	NM_004244	CD163	CD163 molecule	3.65	7.17	-3.52
237086_at	AI693336	---	---	6.32	9.84	-3.52
240187_at	BE549838	PPP1R3C	protein phosphatase 1, regulatory (inhibitor) subunit 3C	6.45	9.97	-3.52
241938_at	AA935633	QKI	Quaking homolog, KH domain RNA binding (mouse)	5.54	9.06	-3.52
210665_at	AF021834	TFPI	tissue factor pathway inhibitor (lipoprotein-associated coagulation inhibitor)	3.92	7.45	-3.53
212671_s_at	BG397856	HLA-DQA1 /// HLA-DQA2 /// LOC731682	major histocompatibility complex, class II, DQ alpha 1 /// major histocompatibility complex, class II, DQ alpha 2 /// similar to HLA class II histocompatibility antigen, DQ(1) alpha chain precursor (DC-4 alpha chain)	3.46	6.99	-3.53
225681_at	AA584310	CTHRC1	collagen triple helix repeat containing 1	6.4	9.96	-3.56
212950_at	BF941499	GPR116	G protein-coupled receptor 116	4.92	8.49	-3.57
232797_at	AU144005	ITGAV	Integrin, alpha V (vitronectin receptor, alpha polypeptide, antigen CD51)	6.72	10.3	-3.58
237483_at	AI990790	PLEKHA5	Pleckstrin homology domain containing, family A member 5	4.31	7.89	-3.58
212681_at	AI770004	EPB41L3	erythrocyte membrane protein band 4.1-like 3	3.58	7.18	-3.6
233330_s_at	AY010114	---	Unknown mRNA sequence	3.44	7.04	-3.6
242853_at	C18965	ATP13A3	ATPase type 13A3	5.98	9.58	-3.6
242052_at	AW979272	BICD1	Bicaudal D homolog 1 (Drosophila)	4.18	7.79	-3.61
204115_at	NM_004126	GNG11	guanine nucleotide binding protein (G protein), gamma 11	5.66	9.28	-3.62
232369_at	AF339768	MBNL2	Muscleblind-like 2 (Drosophila)	4.54	8.16	-3.62
242467_at	BF433200	CSNK1A1	Casein kinase 1, alpha 1	4.64	8.27	-3.63
1552735_at	AL832028	PCDHGA4	protocadherin gamma subfamily A, 4	3.88	7.52	-3.64
220988_s_at	NM_030945	C1QTNF3	C1q and tumor necrosis factor related protein 3 /// C1q and tumor necrosis factor related protein 3	4.93	8.57	-3.64
237180_at	T97717	PSME4	Proteasome (prosome, macropain) activator subunit 4	7.56	11.2	-3.64
243184_at	AW173166	TJP1	Tight junction protein 1 (zona occludens 1)	6.1	9.75	-3.65
210664_s_at	AF021834	TFPI	tissue factor pathway inhibitor (lipoprotein-associated coagulation inhibitor)	6.74	10.4	-3.66
232264_at	AK022204	EDD1	E3 ubiquitin protein ligase, HECT domain containing, 1	4.86	8.52	-3.66
235757_at	AA814006	C10orf18	Chromosome 10 open reading frame 18	4.57	8.23	-3.66
232138_at	AW276914	MBNL2	Muscleblind-like 2 (Drosophila)	3.62	7.29	-3.67
233112_at	AW301393	C9orf150	Chromosome 9 open reading frame 150	5.82	9.49	-3.67
231947_at	AI242583	MYCT1	myc target 1	3.54	7.23	-3.69
238666_at	BF438300	FDFT1	Farnesyl-diphosphate farnesyltransferase 1	4.05	7.74	-3.69
1566115_at	AL833742	NEDD4L	Neural precursor cell expressed, developmentally down-regulated 4-like	4.14	7.88	-3.74
213258_at	BF511231	TFPI	tissue factor pathway inhibitor (lipoprotein-associated coagulation inhibitor)	5.73	9.47	-3.74
231029_at	AI740541	F5	Coagulation factor V (proaccelerin, labile factor)	6.36	10.1	-3.74
240231_at	AI742383	AZIN1	Antizyme inhibitor 1	4.8	8.54	-3.74
204597_x_at	NM_003155	STC1	stanniocalcin 1	6.95	10.7	-3.75
209087_x_at	AF089868	MCAM	melanoma cell adhesion molecule	6.1	9.85	-3.75
244625_at	AW629478	RERE	Arginine-glutamic acid dipeptide (RE) repeats	4.53	8.28	-3.75
117_at	X51757	HSPA6	heat shock 70kDa protein 6 (HSP70B')	9.94	13.7	-3.76
226517_at	AL390172	BCAT1	branched chain aminotransferase 1, cytosolic	3.21	6.97	-3.76
243683_at	H43976	MORF4L2	Mortality factor 4 like 2	3.5	7.27	-3.77
202760_s_at	NM_007203	AKAP2 /// PALM2-AKAP2	A kinase (PRKA) anchor protein 2 /// PALM2-AKAP2 protein	7.01	10.8	-3.79
204677_at	NM_001795	CDH5	cadherin 5, type 2, VE-cadherin (vascular epithelium)	4.22	8.05	-3.83
239891_x_at	AA001052	RAB12	RAB12, member RAS oncogene family	3.62	7.46	-3.84
204713_s_at	AA910306	F5	coagulation factor V (proaccelerin, labile factor)	7.05	10.9	-3.85
205935_at	NM_001451	FOXF1	forkhead box F1	4.84	8.69	-3.85
211340_s_at	M28882	MCAM	melanoma cell adhesion molecule	6.35	10.2	-3.85
230494_at	AI671885	---	---	5.54	9.39	-3.85
225478_at	BE783723	MFHAS1	Malignant fibrous histiocytoma amplified sequence 1	6.94	10.8	-3.86
226694_at	BG540494	AKAP2 /// PALM2-AKAP2	A kinase (PRKA) anchor protein 2 /// PALM2-AKAP2 protein	8.33	12.2	-3.87
204596_s_at	U46768	STC1	stanniocalcin 1	4.9	8.8	-3.9
209283_at	AF007162	CRYAB	crystallin, alpha B	5.84	9.77	-3.93
203936_s_at	NM_004994	MMP9	matrix metallopeptidase 9 (gelatinase B, 92kDa gelatinase, 92kDa type IV collagenase)	6.65	10.6	-3.95
228489_at	AI721164	TM4SF18	transmembrane 4 L six family member 18	5.34	9.29	-3.95
202112_at	NM_000552	VWF	von Willebrand factor	5.8	9.76	-3.96
202759_s_at	BE879367	AKAP2 /// PALM2-AKAP2	A kinase (PRKA) anchor protein 2 /// PALM2-AKAP2 protein	6.83	10.8	-3.97
204681_s_at	NM_012294	RAPGEF5	Rap guanine nucleotide exchange factor (GEF) 5	5.38	9.35	-3.97
206710_s_at	NM_012307	EPB41L3	erythrocyte membrane protein band 4.1-like 3	3.98	7.99	-4.01
241595_at	BF223007	RERE	Arginine-glutamic acid dipeptide (RE) repeats	5.2	9.21	-4.01
236699_at	AL566294	MBNL2	Muscleblind-like 2 (Drosophila)	4.87	8.91	-4.04
202878_s_at	NM_012072	CD93	CD93 molecule	7.24	11.3	-4.06
236034_at	AA083514	---	---	4.26	8.32	-4.06
234032_at	AF119847	ZCCHC7	Zinc finger, CCHC domain containing 7	3.19	7.28	-4.09
206049_at	NM_003005	SELP	selectin P (granule membrane protein 140kDa, antigen CD62)	5.52	9.69	-4.17
240594_at	W86659	CDYL	Chromodomain protein, Y-like	3.84	8.01	-4.17
223797_at	AF130079	PRO2852	hypothetical protein PRO2852	5.65	9.84	-4.19
209583_s_at	AF063591	CD200	CD200 molecule	6.7	10.9	-4.2
243149_at	AI467945	EIF4G3	Eukaryotic translation initiation factor 4 gamma, 3	4.17	8.38	-4.21
226420_at	BG261252	EVI1	ecotropic viral integration site 1	4.55	8.78	-4.23
232744_x_at	BG485129	ATXN1	Ataxin 1	5.19	9.49	-4.3
204190_at	NM_005800	USPL1	ubiquitin specific peptidase like 1	7.18	11.5	-4.32
204482_at	NM_003277	CLDN5	claudin 5 (transmembrane protein deleted in velocardiofacial syndrome)	5.96	10.3	-4.34
1558080_s_at	BG913589	LOC144871	hypothetical protein LOC144871	4.33	8.7	-4.37
214236_at	AA166684	CDC27	Cell division cycle 27 homolog (S. cerevisiae)	3.8	8.17	-4.37
230061_at	AW338625	TM4SF18	Transmembrane 4 L six family member 18	5.4	9.77	-4.37
205572_at	NM_001147	ANGPT2	angiopoietin 2	5.06	9.53	-4.47
243489_at	BF514098	LOC643675	Hypothetical LOC643675	6.62	11.1	-4.48
204103_at	NM_002984	CCL4	chemokine (C-C motif) ligand 4	6.51	11	-4.49
228698_at	AI808807	SOX7	SRY (sex determining region Y)-box 7	6.38	10.9	-4.52
229170_s_at	AW024437	TTC18	tetratricopeptide repeat domain 18	5.78	10.3	-4.52
239624_at	AA725362	LOC730259	hypothetical protein LOC730259	4.38	8.91	-4.53
213831_at	X00452	HLA-DQA1	major histocompatibility complex, class II, DQ alpha 1	3.22	7.76	-4.54
225591_at	AA749085	FBXO25	F-box protein 25	5.56	10.2	-4.64
219134_at	NM_022159	ELTD1	EGF, latrophilin and seven transmembrane domain containing 1	5.49	10.2	-4.71
1557803_at	AF086074	DTNA	Dystrobrevin, alpha	4.03	8.79	-4.76
235489_at	AI583530	RHOJ	ras homolog gene family, member J	4	8.77	-4.77
212977_at	AI817041	CXCR7	chemokine (C-X-C motif) receptor 7	7.31	12.1	-4.79
230784_at	BG498699	PRAC	small nuclear protein PRAC	7.9	12.7	-4.8
213457_at	BF739959	MFHAS1	malignant fibrous histiocytoma amplified sequence 1	6.47	11.4	-4.93
229367_s_at	AW130536	GIMAP6	GTPase, IMAP family member 6	3.56	8.54	-4.98
219777_at	NM_024711	GIMAP6	GTPase, IMAP family member 6	3.42	8.67	-5.25
241716_at	BF965447	HSPD1	heat shock 60kDa protein 1 (chaperonin)	3.39	8.65	-5.26
AFFX-ThrX-M_at	AFFX-ThrX-M	---	---	3.2	8.53	-5.33
AFFX-r2-Bs-thr-M_s_at	AFFX-r2-Bs-thr-M	---	---	4.2	9.54	-5.34
1561195_at	AL832142	GPR137B	G protein-coupled receptor 137B	3.55	9.5	-5.95
205114_s_at	NM_002983	CCL3 /// CCL3L1 /// CCL3L3 /// LOC728830 /// LOC730422	chemokine (C-C motif) ligand 3 /// chemokine (C-C motif) ligand 3-like 1 /// chemokine (C-C motif) ligand 3-like 3 /// similar to Small inducible cytokine A3-like 1 precursor (Tonsillar lymphocyte LD78 beta protein) (LD78-beta(1-70)) (G0/G1 switch regulat	5.88	12.5	-6.62
AFFX-ThrX-3_at	AFFX-ThrX-3	---	---	3.98	11.6	-7.62
AFFX-r2-Bs-thr-3_s_at	AFFX-r2-Bs-thr-3	---	---	3.94	12.5	-8.56
